# Supplementary material for: Roughing Nitrogen-Doped Carbon Nanosheets for Loading of Monatomic Fe and Electroreduction of CO2 to CO
Source: Molecules. 2024 Nov 25;29(23):5561. doi: 10.3390/molecules29235561 (PMC11643360; doi:10.3390/molecules29235561)
Supplement: Supplementary file 1 [file molecules-29-05561-s001.zip]

Archive with 1 entries (1 files):
- molecules-3305642-supplementary.pdf
